# Supplementary material for: Pleura-ABCDE - a structured expert-based protocol for neonatal lung ultrasound documentation and interpretation
Source: Ultrasound J. 2025 Oct 6;17:48. doi: 10.1186/s13089-025-00442-4 (PMC12500510; doi:10.1186/s13089-025-00442-4)
Supplement: Supplementary file 1 — Supplementary Material 1 [file 13089_2025_442_MOESM1_ESM.xlsx]

## Sheet: Tabelle1
				Respiratory Pathologies
				Normal	Pneumothorax	TTN	RDS	Pneumonia	Atelectasis	MAS	PH	Lung edema	Neonatal ARDS	BPD
	Pleura
		Sliding		+	-	+	+	+	+	+	+	+	+	+
		M-Mode	Seashore	+	-	+	+	+	+	+	+	+	+	+
			Stratosphere	-	+	-	-	-	-	-	-	-	-	-
		Morphology	Thin	+	+	+	-	(+)	+	-	+	+	-	-
			Irregular	-	-	-	++	(+)	-	+	-	-	+	+
	A	A-Lines
				+	+	+	+	(+)	(+)	(+)	(+)	+	+	(+)
	B	B-Lines
		Spared		-	-	++	++	+	+	+	+	++	+	+
		Confluent		-	-	+	++	+	+	+	+	++	+	+
	C	Consolidation
				-	-	-	-	+	+	+	+	-	+	+
		Air bronchogram		-	-	-	-	+	(+)	(+)	(+)	-	(+)	(+)
	D	Dynamics
		Lung Point		-	(+)	-	-	-	-	-	-	-	-	-
		Double Lung Point		-	-	(+)	-	-	-	-	-	-	-	-
	E	Effusion
				-	-	-	(+)	(+)	(+)	(+)	(+)	-	(+)	(+)
	+/-	normal findings		+	pathological finding
	(+)	possible finding		++	pathological finding, high quantity
	TTN	Transient Tachypnoea of the Newborn		RDS	Respiratory Distress Syndrome				MAS	Meconium Aspiration Syndrome
	PH	Pulmonary Hemorrhage		BPD	Bronchopulmonary Displasia
